# Supplementary material for: A Shared-Electrode and Nested-Tube Structure Triboelectric Nanogenerator for Motion Energy Harvesting
Source: Micromachines (Basel). 2019 Sep 29;10(10):656. doi: 10.3390/mi10100656 (PMC6843896; doi:10.3390/mi10100656)
Supplement: Supplementary file 1 [file micromachines-10-00656-s001.zip]

Archive with 7 entries (5 files):
- micromachines-591920 suppl for proofreading/
- micromachines-591920 suppl for proofreading/micromachines-591920 suppl for proofreading.docx
- micromachines-591920 suppl for proofreading/Supporting Video/
- micromachines-591920 suppl for proofreading/Supporting Video/Supporting Video1.avi
- micromachines-591920 suppl for proofreading/Supporting Video/Supporting Video2.avi
- micromachines-591920 suppl for proofreading/Supporting Video/Supporting Video3.avi
- micromachines-591920 suppl for proofreading/Supporting Video/Supporting Video4.avi
